# Supplementary material for: Assessment Heartworm Disease in the Canary Islands (Spain): Risk of Transmission in a Hyperendemic Area by Ecological Niche Modeling and Its Future Projection
Source: Animals (Basel). 2023 Oct 18;13(20):3251. doi: 10.3390/ani13203251 (PMC10603702; doi:10.3390/ani13203251)
Supplement: Supplementary file 1 [file animals-13-03251-s001.zip]

Archive with 13 entries (13 files):
- Additional file 1.tif
- Additional file 10.tif
- Additional file 11.tif
- Additional file 12.tif
- Additional file 13.pdf
- Additional file 2.tif
- Additional file 3.tif
- Additional file 4.tif
- Additional file 5.tif
- Additional file 6.tif
- Additional file 7.tif
- Additional file 8.tif
- Additional file 9.tif
